# Supplementary material for: One-Step Labeling Based on Eu-MOFs to Develop Fluorescence Side-Flow Immunoassay for AFB1 Detection in Corn
Source: Biosensors (Basel). 2025 May 14;15(5):313. doi: 10.3390/bios15050313 (PMC12109949; doi:10.3390/bios15050313)
Supplement: Supplementary file 1 [file biosensors-15-00313-s001.zip]

Archive with 1 entries (1 files):
- biosensors-3604335-supplementary.pdf
